# Supplementary material for: Trimethylamine N-Oxide Levels in Non-Alcoholic Fatty Liver Disease: A Systematic Review and Meta-Analysis
Source: Metabolites. 2022 Dec 9;12(12):1243. doi: 10.3390/metabo12121243 (PMC9784457; doi:10.3390/metabo12121243)
Supplement: Supplementary file 1 [file metabolites-12-01243-s001.zip]

Archive with 1 entries (1 files):
- metabolites-2069278-supplementary.pdf
